# Supplementary material for: Understanding Calabar swellings: Assessing subcutaneous loiasis using ultrasound
Source: PLoS Negl Trop Dis. 2026 Apr 21;20(4):e0014240. doi: 10.1371/journal.pntd.0014240 (PMC13124053; doi:10.1371/journal.pntd.0014240)
Supplement: S1 Video — (TAR) [file pntd.0014240.s003.tar]

Archive with 5 entries (4 files):
- CalSUS Videos original
- CalSUS Videos original/Patient16-2.mp4
- CalSUS Videos original/Patient16.mp4
- CalSUS Videos original/Patient17.mp4
- CalSUS Videos original/Patient5.mp4
